# Supplementary material for: Climate change and forest plagues: assessing current and future impacts of diprionid sawflies on the pine forests of north-western Mexico
Source: PeerJ. 2019 Jul 16;7:e7220. doi: 10.7717/peerj.7220 (PMC6640623; doi:10.7717/peerj.7220)
Supplement: Supplemental Information 1 [file peerj-07-7220-s001.txt]

species	dd long	dd lat
Zadiprion_sp	-115.557302	30.999092
Zadiprion_sp	-115.557272	30.99989
Zadiprion_sp	-115.557376	30.998574
Zadiprion_sp	-115.557727	30.998338
Zadiprion_sp	-115.557769	30.998267
Zadiprion_sp	-115.561179	30.998379
Zadiprion_sp	-115.564345	30.995918
Zadiprion_sp	-115.566517	30.992513
Zadiprion_sp	-115.584891	30.972658
Zadiprion_sp	-115.584678	30.972512
Zadiprion_sp	-115.585173	30.983335
Zadiprion_sp	-115.579124	30.98159
Zadiprion_sp	-115.571258	30.98899
Zadiprion_sp	-115.568083	30.990388
Zadiprion_sp	-115.557241	31.002285
Zadiprion_sp	-115.557103	31.002498
Zadiprion_sp	-115.556932	31.001995
Zadiprion_sp	-115.556661	31.00274
Zadiprion_sp	-115.55543	31.003663
Zadiprion_sp	-115.554287	31.0045
Zadiprion_sp	-115.555029	30.999439
Zadiprion_sp	-115.554771	30.998865
Zadiprion_sp	-115.555354	30.997671
Zadiprion_sp	-115.553086	31.001107
Zadiprion_sp	-115.553097	31.000387
Zadiprion_sp	-115.549746	31.002217
Zadiprion_sp	-115.549672	31.00178
Zadiprion_sp	-115.549454	31.001223
Zadiprion_sp	-115.550252	31.000795
Zadiprion_sp	-115.551492	31.000863
Zadiprion_sp	-115.551471	31.001467
Zadiprion_sp	-115.55044	31.003067
Zadiprion_sp	-115.551348	31.003325
Zadiprion_sp	-115.551933	31.00452
Zadiprion_sp	-115.542417	31.007131
Zadiprion_sp	-115.538322	31.01171
Zadiprion_sp	-115.53873	31.011904
Zadiprion_sp	-115.534085	31.014172
Zadiprion_sp	-115.529115	31.015921
Zadiprion_sp	-115.522677	31.014985
Zadiprion_sp	-115.524318	31.012067
Zadiprion_sp	-115.491	31.014411
Zadiprion_sp	-115.487769	31.017365
Zadiprion_sp	-115.464022	31.04469
Zadiprion_sp	-115.463725	31.044665
Zadiprion_sp	-115.472414	31.023657
Zadiprion_sp	-115.474445	31.02337
