# Supplementary material for: Climate change and forest plagues: assessing current and future impacts of diprionid sawflies on the pine forests of north-western Mexico
Source: PeerJ. 2019 Jul 16;7:e7220. doi: 10.7717/peerj.7220 (PMC6640623; doi:10.7717/peerj.7220)
Supplement: Supplemental Information 2 — DNA sequences of COX-1 gene fragment of adult sawflies. [file peerj-07-7220-s002.txt]

>Diprionidae_Zadiprion_adult1_C002
GAACATTATATTTTATAGTAGGAATTTGATCAGGAATATTAGGTTTATCATCAAGAATAATTATTCGAACAGAATTAGGTATACCAGGATCATTTATTGGTGATGACCAAATTTATAATATAATTGTTACATCCCATGCATTTTTAATAATTTTTTTTATAGTTATACCTATCATAATTGGCGGTTTTGGAAATTGATTAATTCCTTTAATACTAGGAGCTCCTGATATAGCTTTCCCTCGAATAAATAATATAAGATTCTGATTATTACCACCATCAATAATCCTTTTATTATCAAGAAGATTAGTTGATTCAGGATCAGGGACAGGATGAACAATTTACCCCCCATTATCTAGAAGATTAGGTCATTCAGGGCCATCAGTAGACTATACTATTTTTTCTTTACATATAGCTGGTATTTCCTCTATCCTAGGAGCAATTAACTTCATTTCAACAATAATTAATATACGCCCAAAAGGATTAAACTTTGAACAAATAACTTTATTTACTTGAGCAGTAAAATTAACAGCAATTCTTCTTTTATTATCACTTCCAGTTTTAGCTGGGGCTATCACCATACTATTAACTGACCGAAATTTAAATACAACATTCTTTGATCCTTCAGGAGGGGGAGATCCAATTTTATACCAACATCTATTT
>Diprionidae_Zadiprion_adult2_C003
GAACATTATATTTTATAGTTGGAATTTGATCAGGAATATTAGGTTTATCATCAAGAATAATTATTCGAACAGAATTAGGTATACCAGGATCATTTATTGGTGATGACCAAATTTATAATATAATTGTTACATCCCATGCATTTTTAATAATTTTTTTTATAGTTATACCTATCATAATTGGCGGTTTTGGAAATTGATTAATCCCTTTAATACTAGGAGCTCCTGATATAGCTTTCCCTCGAATAAATAATATAAGATTCTGATTATTACCACCATCAATAATCCTTTTATTATCAAGAAGATTAGTTGATTCAGGATCAGGGACAGGATGAACAATTTACCCCCCATTATCTAGAAGATTAGGTCATTCAGGGCCATCAGTAGACTATACTATTTTTTCTTTACATATAGCTGGTATTTCCTCTATCCTAGGAGCAATTAACTTCATTTCAACAATAATTAATATACGCCCAAAAGGATTAAACTTTGAACAAATAACTTTATTTACTTGAGCAGTAAAATTAACAGCAATTCTTCTTTTATTATCACTTCCAGTTTTAGCTGGGGCTATCACCATACTATTAACTGACCGAAATTTAAATACAACATTCTTTGATCCTTCAGGAGGGGGAGATCCAATTTTATACCAACATCTATTT
